# Supplementary material for: Errors in soil maps: The need for better on-site estimates and soil map predictions
Source: PLoS One. 2023 Jan 11;18(1):e0270176. doi: 10.1371/journal.pone.0270176 (PMC9833593; doi:10.1371/journal.pone.0270176)
Supplement: S1 Dataset — This document contains geographic coordinates and soil texture information for the 327 field samples used for assessing the accuracy of the soil texture maps presented in this manuscript. (XLSX) [file pone.0270176.s003.xlsx]

## Sheet: 327 Field Samples
Profile ID	Latitude	Longitude	Depth (cm)	Sand (%)	Silt (%)	Clay (%)	Texture
AO-0009	-22.7872	16.9176	29	78.6	14.8	6.6	Loamy Sand
AO-0013	-22.7913	17.0979	9	82.1	10.9	7	Loamy Sand
ARA-0001	-24.3362	19.6769	0	95.4	2.6	2	Sand
ARA-0002	-24.4173	19.9622	0	96.8	2.4	0.8	Sand
ARA-0005	-24.7913	19.9666	0	94.1	2.8	3.1	Sand
ARA-0007	-24.4131	18.9388	0	90.9	3.6	5.5	Sand
ARA-0009	-24.8664	19.3728	0	95.9	1.9	2.2	Sand
DONGA-0001	-19.6087	20.7365	0	94	2.1	3.9	Sand
DONGA-0009	-20.0858	20.7292	0	82.4	7.7	9.9	Sand
DONGA-0013	-20.4358	20.7507	0	91.7	2.9	5.4	Sand
DONGA-0015	-19.579	20.9255	0	93.3	3	3.8	Sand
DOR-0001	-22.9837	17.5158	5	88.7	7.6	3.7	Sand
DOR-0010B	-22.7842	17.5487	22	73.8	17.1	9.1	Sandy Loam
DOR-0046B	-22.8171	17.7891	11	88	8.7	3.3	Sand
FEB-0003	-22.7427	18.6813	8	76.4	16.8	6.8	Loamy Sand
FEB-0015	-22.5609	18.4421	22	92.8	5.3	2	Sand
FEB-0040	-22.2598	18.3391	17	73.6	11.3	15.1	Sandy Loam
FEB-0051	-22.092	18.8898	19	91.7	3.8	4.5	Sand
FEB-0061	-22.0798	18.6704	8	83.2	8.7	8.1	Loamy Sand
FEB-0068	-22.3618	18.6066	15	87.3	0.9	11.7	Loamy Sand
FEB-0074	-22.7523	18.8861	15	85.9	7.6	6.5	Loamy Sand
FEB-0079	-22.9864	18.7398	23	85.9	8.6	5.5	Loamy Sand
GEBIET-0001	-23.4147	17.2543	0	85.2	12.3	2.6	Loamy Sand
IMP-0001	-23.8847	17.7221	0	90	6	4	Sand
JAN-0023	-22.4758	17.4952	17	75.9	0.8	23.3	Sandy Clay Loam
JAN-0044	-22.8665	17.368	13	85.2	10.8	4	Loamy Sand
K/AUB-0001	-23.8315	16.5835	0	74.6	19.3	6.1	Sandy Loam
KB-0001	-23.2001	17.7707	0	90.3	2.7	7	Sand
KH-0041	-22.2942	17.0747	25	86.5	7.4	6.1	Loamy Sand
KH-0043	-22.5417	16.9331	2	87.2	8.7	4.1	Sand
LEK-0001	-23.6358	17.4031	0	30.3	43.3	26.4	Loam
LEO-0002	-23.2073	18.2955	0	92.4	3.8	3.8	Sand
LEO-0003	-23.4446	18.3588	0	94	1.9	4.1	Sand
LEO-0004	-23.657	18.2291	0	89.1	3.5	7.5	Sand
LEO-0005	-23.7473	18.5096	0	92.3	3.8	3.9	Sand
MAR-0006	-22.8425	18.4649	12	88.5	8.1	3.4	Sand
MAR-0012	-22.8254	18.1529	11	87.3	8.5	4.3	Sand
MAR-0021	-22.5362	18.1981	9	60.3	21.1	18.6	Sandy Loam
MAR-0023	-22.1315	18.0674	8	69	21.7	9.9	Sandy Loam
MAR-0027	-22.0482	18.2485	16	80	10.8	9.2	Loamy Sand
MAZ-0001	-23.3811	17.9773	25	89.7	5.2	5.1	Sand
NAM-0003	-21.4749	17.6555	19	83.6	8.6	7.8	Loamy Sand
NAM-0008	-21.7337	17.855	15	80.8	10.2	9	Sandy Loam
NAM-0011	-20.9347	17.2742	33	87.5	6.5	6	Loamy Sand
NAM-0013	-21.1214	17.9117	19	88.4	6.1	5.5	Sand
NAM-0020	-21.3422	18.4122	23	77	6.5	16.5	Loamy Sand
NAM-0075	-20.3237	15.7743	14	70.4	25.9	3.7	Sandy Clay Loam
NAM-0103	-21.7508	16.6067	40	79	16.6	4.4	Sandy Loam
NAM-0119	-21.3074	15.6182	14	56.5	24.7	18.8	Sandy Loam
NAM-0157	-21.3659	16.048	19	91.4	6	2.6	Sand
NAM-0201	-22.2431	16.0065	12	93.2	4.3	2.6	Sand
NAM-0231	-22.3727	19.1853	30	90.9	6	3.1	Sand
NAM-0236	-22.481	19.7208	20	92.5	4.5	3.1	Sand
NAM-0271	-22.2667	19.3717	1	85.9	8.9	5.2	Loamy Sand
NAM-0276	-22.6028	19.1831	28	91	4.7	4.4	Sand
NAM-0277	-22.6519	19.3647	17	85.4	6.9	7.7	Loamy Sand
NAM-0278	-23.1194	19.6505	19	93.5	3.5	3	Sand
NAM-0281	-22.5011	18.9492	24	79.5	16	4.5	Sandy Loam
NAM-0286	-23.1972	18.965	14	89.7	7.3	3	Sand
NAM-0294	-24.1492	18.8969	14	88.2	8.7	3.1	Loamy Sand
NAM-0296	-24.2353	18.6583	15	23.8	62.5	13.7	Clay
NAM-0302	-23.9347	19.2986	15	94.9	3.3	1.8	Sand
NAM-0305	-23.6361	19.4478	10	84.2	11.7	4.1	Loamy Sand
NAM-0307	-23.5239	19.7578	16	93.8	4.3	1.9	Sand
NAM-0332	-20.4572	14.8692	23	72.9	21.6	5.5	Sandy Clay Loam
NAM-0336	-20.4331	14.485	17	74.7	19.9	5.4	Sandy Loam
NAM-0340	-20.2369	14.0653	10	69.8	19.8	10.4	Sandy Loam
NAM-0354	-20.7793	14.8684	17	66.4	25.7	7.9	Sandy Clay Loam
NAM-0357	-21.0688	14.8806	23	87.7	9.1	3.2	Loamy Sand
NAM-0360	-19.4451	14.5384	12	72.7	23.6	3.8	Sandy Clay Loam
NAM-0364	-18.8473	14.3771	20	88.1	7.8	4.2	Loamy Sand
NAM-0365	-18.6149	14.3007	24	90.9	5.3	3.8	Sand
NAM-0371	-20.3663	15.0443	19	24.7	64.3	11.1	Clay
NAM-0382	-19.7263	14.8296	16	70.1	24.7	5.2	Sandy Clay Loam
NAM-0383	-19.8705	15.4515	18	78	14.4	7.7	Sandy Loam
NAM-0385	-20.0506	15.2506	15	76.3	16.1	7.6	Sandy Loam
NAM-0403	-19.8785	13.9375	19	54.1	39.1	6.8	Sandy Clay
NAM-0404	-19.6528	13.8739	10	72.2	23.7	4.1	Sandy Clay Loam
NAM-0408	-19.2472	13.8633	20	78.2	17.9	3.9	Sandy Loam
NAM-0413	-19.0029	13.7578	9	66.5	30.3	3.2	Sandy Clay Loam
NAM-0425	-17.8286	13.7683	15	56.3	27.7	16	Sandy Clay Loam
NAM-0431	-18.2275	13.2883	9	69.7	21	9.3	Sandy Clay Loam
NAM-0434	-18.2892	13.7157	13	26.4	54	19.6	Clay
NAM-0445	-17.9703	14.6272	18	93	4.5	2.5	Sand
NAM-0449	-17.8516	14.8816	14	87.2	7.1	5.7	Loamy Sand
NAM-0450	-17.9596	14.2801	14	75.6	15.6	8.8	Sandy Loam
NAM-0453	-17.6779	14.3154	16	93.2	1.8	5	Sand
NAM-0461	-18.4997	14.6519	14	90.3	4	5.7	Sand
NAM-0463	-18.4433	14.8292	8	90.1	6.3	3.5	Sand
NAM-0475	-17.9447	13.4008	17	74.8	22.2	3	Sandy Clay Loam
NAM-0479	-17.84	13.2353	19	75.7	19.2	5	Sandy Loam
NAM-0480	-18.0914	13.8669	11	45	38.7	16.3	Clay Loam
NAM-0484	-18.1661	14.0983	16	69.6	17.7	12.7	Sandy Loam
NAM-0494	-18.4619	13.9008	10	71.9	17.2	10.8	Sandy Loam
NAM-0502	-17.6908	13.5253	20	42.1	28.1	29.7	Clay Loam
NAM-0513	-22.7819	14.795	29	88.8	8.9	2.3	Loamy Sand
NAM-0515	-22.8432	14.9969	14	69.6	25.6	4.8	Sandy Clay Loam
NAM-0518	-22.9269	15.3567	19	79	18.8	2.2	Sandy Loam
NAM-0521	-22.6058	14.6872	7	91.1	8.4	0.5	Sand
NAM-0523	-22.5048	14.8981	9	76.2	14.8	9	Sandy Loam
NAM-0525	-22.3466	15.0744	14	64.7	28.3	7	Sandy Clay Loam
NAM-0528	-22.3116	14.4746	2	82.8	12.2	5	Sandy Loam
NAM-0530	-21.9463	14.4002	4	85	11.4	3.6	Loamy Sand
NAM-0532	-21.7701	14.5536	9	74.1	16.6	9.3	Sandy Loam
NAM-0534	-23.0068	14.7107	1	76.9	19.3	3.7	Sandy Loam
NAM-0537	-23.072	15.0128	10	90.5	8	1.4	Sand
NAM-0544	-24.1192	18.1758	12	76.3	12.9	10.8	Sandy Loam
NAM-0547	-23.9336	18.0726	13	86.1	9.4	4.5	Loamy Sand
NAM-0553	-24.905	16.8199	11	40.2	38.7	21	Clay Loam
NAM-0555	-25.3513	16.7971	18	53.9	26.1	20	Sandy Clay Loam
NAM-0559	-24.3596	16.2338	11	67.6	19.6	12.8	Sandy Loam
NAM-0564	-25.0113	18.5292	29	78.5	15.6	5.9	Sandy Loam
NAM-0572	-25.2522	18.7803	17	80.5	15.7	3.8	Sandy Loam
NAM-0573	-25.5652	18.5303	18	72	19.3	8.7	Sandy Loam
NAM-0576	-25.55	18.24	3	71.1	22.2	6.7	Sandy Clay Loam
NAM-0586	-24.2458	17.7722	30	88	2.6	9.3	Sand
NAM-0604	-24.6316	16.6177	9	70.6	19.9	9.5	Sandy Loam
NAM-0621	-24.9423	17.9177	10	62.3	20	17.6	Sandy Clay Loam
NAM-0624	-25.2839	17.8398	9	50.5	30.6	18.9	Sandy Clay Loam
NAM-0627	-25.497	17.9668	10	51	24.1	24.9	Sandy Clay Loam
NAM-0632	-25.2642	16.5514	16	85.2	12.4	2.4	Loamy Sand
NAM-0636	-25.2631	16.1703	19	94.1	4.7	1.3	Sand
NAM-0641	-25.0106	17.0831	14	71.9	17	11.1	Sandy Loam
NAM-0645	-25.4189	17.0839	5	94.7	4	1.3	Sand
NAM-0652	-24.4689	17.2047	11	71.7	14.7	13.6	Sandy Loam
NAM-0656	-24.1808	17.5256	8	72	24.1	3.9	Sandy Clay Loam
NAM-0661	-24.717	16.9511	2	77.5	12.4	10.2	Sandy Loam
NAM-0663	-24.513	16.9024	14	67.8	18.2	14	Sandy Loam
NAM-0665	-24.3721	16.7645	30	52.8	22.7	24.5	Sandy Clay Loam
NAM-0669	-24.1096	16.2909	20	74.6	19.6	5.8	Sandy Loam
NAM-0674	-24.897	16.2158	13	76.2	16.9	6.9	Sandy Loam
NAM-0675	-24.7502	16.0706	10	94.8	3.6	1.5	Sand
NAM-0677	-24.5885	15.9237	20	83.6	14.9	1.5	Sandy Loam
NAM-0684	-24.6688	17.625	4	84.1	11	4.9	Loamy Sand
NAM-0687	-24.6294	17.9088	10	53.5	28.1	18.4	Sandy Clay Loam
NAM-0690	-28.1644	18.6661	8	93.2	4.2	2.6	Sand
NAM-0694	-28.5242	18.4311	9	85.2	12	2.8	Loamy Sand
NAM-0698	-28.7961	18.2622	19	98.4	0.3	1.3	Sand
NAM-0703	-27.5608	19.5978	21	90.1	2.9	7	Sand
NAM-0711	-27.8363	18.5961	4	96.7	1.6	1.7	Sand
NAM-0715	-27.5741	18.1017	14	87.5	9.4	3.1	Loamy Sand
NAM-0717	-27.4986	17.8547	13	82.1	13	4.9	Sandy Loam
NAM-0727	-28.7478	19.1615	6	86.7	10.6	2.6	Loamy Sand
NAM-0731	-27.9066	17.914	13	65.6	28.6	5.8	Sandy Clay Loam
NAM-0732	-27.9254	17.6959	6	81.8	12.8	5.4	Sandy Loam
NAM-0735	-28.1466	17.5883	9	94.6	5.2	0.2	Sand
NAM-0739	-27.9503	18.7543	8	69.4	18	12.6	Sandy Loam
NAM-0741	-27.7681	18.8419	7	54.9	31.5	13.7	Sandy Clay Loam
NAM-0747	-27.4386	19.3479	12	77.3	16	6.7	Sandy Loam
NAM-0751	-28.0108	18.5139	14	93.5	5	1.5	Sand
NAM-0753	-28.0578	18.08	11	93.2	3.3	3.5	Sand
NAM-0757	-27.8933	18.225	19	91.5	5.6	2.9	Sand
NAM-0759	-28.2158	18.2765	18	76.2	14.2	9.6	Sandy Loam
NAM-0761	-28.333	18.0523	15	94.8	6	0.9	Sand
NAM-0764	-28.5125	17.8659	16	88.2	10.3	1.5	Loamy Sand
NAM-0767	-28.6803	17.6584	10	90.4	7.8	1.8	Sand
NAM-0781	-26.493	18.2278	19	92.8	5.8	1.4	Sand
NAM-0792	-26.7439	18.4978	18	92.4	7.1	0.5	Sand
NAM-0795	-27.1072	18.6258	10	79.7	16.4	3.8	Sandy Loam
NAM-0798	-27.4763	18.4709	14	85.3	11.7	3	Loamy Sand
NAM-0800	-26.46	18.0356	11	90.8	7.7	1.5	Sand
NAM-0803	-26.3247	17.8211	10	65	18.4	16.6	Sandy Loam
NAM-0807	-25.9008	17.7778	6	86.6	11.4	2	Sand
NAM-0817	-25.7997	18.085	7	60	29.3	10.6	Sandy Clay Loam
NAM-0818	-18	18.0236	11	71.6	18.9	9.5	Sandy Loam
NAM-0828	-26.6347	19.1675	15	31.1	46	22.9	Clay
NAM-0829	-26.6344	18.0858	6	91.5	6	2.6	Sand
NAM-0831	-26.7994	17.8533	4	77.3	11.8	10.9	Sandy Loam
NAM-0834	-26.7803	17.4914	11	82	12.5	5.6	Sandy Loam
NAM-0837	-26.6281	17.2172	11	65.5	24.1	10.4	Sandy Clay Loam
NAM-0841	-24.4511	18.3267	13	82.1	13.5	4.4	Loamy Sand
NAM-0842	-26.4194	18.4331	20	74.9	17.7	7.4	Sandy Loam
NAM-0845	-26.2178	18.7528	8	69.1	28.8	2.1	Sandy Clay Loam
NAM-0852	-26.7539	19.5431	15	84.7	10.1	5.2	Loamy Sand
NAM-0853	-26.9489	19.5544	12	88.8	8.6	2.6	Loamy Sand
NAM-0861	-27.0561	17.8664	18	91.1	4.8	4.1	Sand
NAM-0872	-26.8375	16.3114	12	91.2	6.7	2.1	Sand
NAM-0876	-27.3097	16.5442	19	83.8	13	3.2	Loamy Sand
NAM-0885	-26.2072	16.7547	20	74.3	21.3	4.4	Sandy Clay Loam
NAM-0886	-26.2939	16.56	17	89.6	8.3	2	Loamy Sand
NAM-0891	-26.7403	17.0517	7	81.6	14.6	3.8	Sandy Loam
NAM-0895	-26.6203	16.7525	12	79.6	16.5	3.9	Sandy Loam
NAM-0906	-23.4199	17.6685	14	85	11.5	3.5	Loamy Sand
NAM-0908	-23.6166	17.8672	27	89.5	7.6	2.9	Sand
NAM-0910	-23.3494	17.0227	5	74.5	22.9	2.6	Sandy Clay Loam
NAM-0914	-23.4824	16.6878	20	84.3	12.2	3.5	Loamy Sand
NAM-0916	-23.5621	16.4416	26	46.7	43.3	10	Sandy Clay
NAM-0932	-21.8328	16.991	9	82.1	11.7	6.2	Loamy Sand
NAM-0934	-21.7273	17.1693	12	77.7	12.6	9.7	Sandy Loam
NAM-0937	-22.1252	16.9735	14	94.7	3.8	1.5	Sand
NAM-0942	-22.3979	17.6712	13	92.2	4.1	3.7	Sand
NAM-0949	-21.64	16.8667	17	36.2	21.7	42	Loam
NAM-0952	-21.2644	16.8247	6	53.7	16.3	30.4	Sandy Loam
NAM-0956	-21.4031	16.9453	13	78.6	11.2	10.2	Sandy Loam
NAM-0964	-23.1158	16.7636	1	67.3	13.8	18.9	Sandy Loam
NAM-0967	-23.2817	16.3458	13	76	18.7	5.3	Sandy Loam
NAM-0968	-23.145	16.1755	20	83.9	13.5	2.6	Loamy Sand
NAM-0970	-22.6117	17.3694	12	81	12	7	Sandy Loam
NAM-0976	-22.9975	17.8292	18	64.8	21.1	14.1	Sandy Loam
NAM-0980	-22.9967	17.1211	24	87.2	10.2	2.6	Loamy Sand
NH-0013	-22.4408	17.2489	8	79.8	18.4	1.8	Loamy Sand
NH-0037	-22.5939	17.6917	9	81.5	15.7	2.8	Loamy Sand
NH-0044	-22.2906	17.9319	3	85.8	9.7	4.5	Loamy Sand
NH-0046	-22.7419	17.9528	10	65.7	26.3	8	Sandy Loam
NH-0048	-22.1047	17.8019	58	64.5	8.4	27.1	Sandy Clay Loam
OKA-0022	-17.8714	20.3294	20	91.6	4.1	4.4	Sand
OKA-0037	-18.1231	21.5669	20	80.2	9.3	10.4	Loamy Sand
OKA-0082	-17.9582	21.2378	30	65.1	12.8	22.2	Sandy Loam
OKA-0109	-17.9571	21.0577	30	72.4	17.7	9.9	Sandy Loam
OKA-0193	-18.9908	20.6033	15	18.5	56.5	25	Clay
OKA-0205	-18.0339	20.6469	20	93.6	6.1	0.3	Sand
OKA-0262	-18.0722	20.8381	20	90.4	5.4	4.2	Sand
OKA-0340	-18.8978	20.2206	20	91.6	2.5	5.9	Sand
OKA-0420	-17.8895	19.8311	20	88.1	3.2	8.7	Sand
OKA-0450	-18.0422	20.4036	30	89.1	3.9	7	Sand
OKA-0474	-17.4233	18.4447	20	90.4	5.4	4.3	Sand
OKA-0493	-17.5892	18.5653	20	85.6	5.3	9.1	Loamy Sand
OKA-0517	-17.8622	18.8331	10	85.8	3.2	11	Loamy Sand
OKA-0527	-18.1922	19.7636	20	38.5	5.2	56.2	Silt Loam
OKA-0544	-17.7128	18.7064	30	89.4	7.7	3	Sand
OKA-0547	-18.2079	20.2587	20	67.2	10	22.8	Sandy Loam
OKA-0550	-18.3209	20.0523	30	57	25.9	17	Sandy Clay Loam
OKA-0552	-18.3683	19.8344	30	52.4	33.4	14.2	Sandy Clay Loam
OKA-0556	-18.6953	19.7354	30	66.7	14.8	18.5	Sandy Loam
OKA-0560	-18.9106	19.6806	30	87.6	5.2	7.2	Loamy Sand
OKA-0564	-19.1795	19.4657	30	80.1	4.2	15.7	Loamy Sand
OKA-0609	-17.8918	19.6006	20	93.4	3.4	3.2	Sand
OKA-0842	-17.9076	20.0892	25	60.6	11.5	27.8	Sandy Loam
OKA-0844	-17.849	19.0622	10	83.9	5	11.1	Loamy Sand
OKA-0850	-17.8421	19.2547	32	82	5.8	12.3	Loamy Sand
OMAH-A-002	-21.5205	19.5821	18	88.1	5.5	6.4	Sand
OMAH-A-005	-21.4863	20.0057	12	91.9	3.5	4.6	Sand
OMAH-A-010	-21.3901	19.75	20	84.3	8	7.7	Sand
OMAH-A-013	-21.1428	19.2935	8	67.4	27.2	5.4	Sandy Loam
OMAH-A-016	-21.0411	19.0973	8	94.5	1.3	4.2	Sand
OMAH-A-017	-21.2326	19.0006	17	89.7	3.8	6.5	Sand
OMAH-A-020	-20.9703	18.9188	12	92.3	2.3	5.5	Sand
OMAH-A-025	-20.804	18.8465	30	95.6	3.1	1.3	Sand
OMAH-A-026	-21.1273	18.7259	15	89.8	6.1	4.1	Sand
OMAH-B-0009	-21.6806	20.6455	20	95.3	1.5	3.3	Sand
OMAH-B-0011	-21.4315	20.6691	17	77.3	14	8.7	Sandy Loam
OMAH-B-0014	-21.3753	20.1721	5	94.8	1.6	3.6	Sand
OMAH-B-0016	-21.1222	20.127	11	93.3	2.7	4	Sand
OMAH-B-0019	-20.9049	20.0882	5	92.3	4.1	3.6	Sand
OMAH-B-0023	-20.697	20.0843	7	96.3	1.5	2.2	Sand
OMAH-B-0024	-20.8121	19.1757	6	95.4	1	3.6	Sand
OMAH-B-0031	-20.542	19.292	4	87.1	8.5	4.4	Sand
OMAH-B-0034	-20.3415	19.2039	8	93.7	3.7	2.6	Sand
OMAH-B-0035	-19.8261	18.8721	19	94.5	1.6	3.9	Sand
OMAH-B-0043	-20.4201	19.8242	13	91	3.3	5.7	Sand
OMAH-B-0044	-20.5178	19.9807	14	92.8	2.1	5.1	Sand
OMAH-B-0046	-20.5326	20.3759	15	95.1	1.8	3.1	Sand
OMAH-B-0050	-20.0963	20.3644	16	94.5	2	3.5	Sand
OMAH-B-0062	-21.8163	20.4796	15	95.4	1.8	2.8	Sand
OMAH-B-0063	-21.9212	20.1291	16	95.6	1.1	3.3	Sand
OMAH-B-0065	-21.6724	20.0084	17	91.8	3.1	5.1	Sand
OMAH-B-0067	-21.5904	19.7711	12	93.1	2.3	4.6	Sand
OMAH-B-0071	-21.3044	19.4799	12	84.8	6.3	9.1	Loamy Sand
OMAH-B-0075	-20.9871	18.4795	14	97.4	0.4	2.2	Sand
OMAH-B-0077	-20.5976	18.2457	14	93.8	2.1	4.1	Sand
OMAH-B-0079	-20.2903	18.5061	15	93.8	0.2	6.1	Sand
OVI-0003	-21.9308	17.159	13	79.4	15.8	4.8	Loamy Sand
OVI-0010	-22.1079	17.2541	15	71.8	19.4	8.8	Sandy Loam
OVI-0022	-21.026	17.1022	45	80.9	13.9	5.2	Loamy Sand
OWA-0007	-17.9022	16.0694	23	93.1	2.2	4.6	Sand
OWA-0022	-17.7875	15.6339	19	81	7.1	11.9	Loamy Sand
OWA-0081	-17.5847	15.9119	16	88	4.3	7.7	Sand
OWA-0096	-17.4494	15.6519	21	75.6	6.1	18.3	Sandy Loam
OWA-0107	-17.8836	15.8597	24	94.2	3.2	2.6	Sand
OWA-0153	-17.8042	15.3406	17	93.9	2.3	3.9	Sand
OWA-0218	-17.4572	15.3358	14	92.3	4.3	3.5	Sand
OWA-0221	-17.6658	15.4686	24	91.6	4.9	3.5	Sand
OWA-0243	-17.5019	15.0461	18	91.9	4.9	3.3	Sand
OWA-0296	-17.565	14.6883	10	97.5	0.6	1.9	Sand
OWA-0299	-17.4692	14.8406	35	71.2	4.9	24	Sandy Loam
REH-0001	-24.8028	19.7068	0	90.5	4	5.5	Sand
SCHLIP-0002	-23.905	17.1289	0	88.1	4.8	7.2	Sand
SOLI-0001	-23.9368	16.0542	0	90.8	7.4	1.8	Sand
SPERR-0013	-27.1712	15.6875	8	92.3	5.9	1.8	Sand
SPERR-0017	-26.8139	15.7134	12	97.1	1.4	1.5	Sand
SPERR-0020	-27.4274	16.2038	9	91.5	6.4	2.1	Sand
SPERR-0024	-27.6242	16.4971	9	96	2.6	1.5	Sand
SPERR-0028	-27.6723	16.3	14	97.7	1.7	0.6	Sand
SPERR-0034	-27.3476	15.3568	17	86.2	7.5	6.3	Sand
SPERR-0035	-27.1645	15.3249	5	91.4	4.5	4	Sand
SPERR-0041	-26.417	15.5503	9	84.1	5.3	10.7	Sand
SPERR-0042	-26.2213	15.6951	6	96.4	2.7	0.9	Sand
DONGA-0004	-19.7911	20.7345	0	94.4	1.7	3.9	Sand
TWO-0007	-17.5096	17.7509	16	94.5	3.4	2.2	Sand
TWO-0023	-17.6604	17.9579	17	86.4	5.4	8.2	Loamy Sand
TWO-0026	-17.5536	17.2167	12	94	1.8	4.2	Sand
TWO-0043	-17.5195	17.4982	18	95.2	1.8	3	Sand
TWO-0048	-18.8448	18.1131	7	88.7	7	4.4	Loamy Sand
TWO-0056	-19.3429	18.2291	37	59.5	10.8	29.7	Sandy Loam
TWO-0060	-19.0254	18.4933	10	93.6	3.7	2.8	Sand
TWO-0064	-18.9265	18.3064	13	89.6	5.1	5.3	Sand
TWO-0080	-19.8544	18.1316	17	68.6	17.2	14.2	Sandy Loam
TWO-0082	-19.2015	17.6319	17	49	12	39	Loam
TWO-0086	-18.7409	17.5849	19	83.2	7.3	9.5	Loamy Sand
TWO-0091	-19.6735	18.4067	9	79.6	8.5	11.9	Loamy Sand
TWO-0096	-20.0556	18.7504	17	65	8.3	26.7	Sandy Loam
TWO-0106	-20.1207	17.83	33	93.7	2.6	3.7	Sand
TWO-0113	-19.951	17.9716	20	90.6	0.5	8.9	Sand
TWO-0136	-19.7105	17.9263	20	65.6	24.1	10.3	Sandy Clay Loam
TWO-0163	-19.5789	17.4736	30	78.5	9.1	12.4	Sandy Loam
TWO-0200	-18.7059	17.9453	18	71.2	9.5	19.3	Sandy Loam
TWO-0206	-19.3073	17.9419	23	49.9	19.2	30.9	Loam
TWO-0209	-19.0434	18.0575	19	66.7	18.2	15.2	Sandy Loam
TWO-0221	-19.4843	17.8888	13	73.3	13.8	12.9	Sandy Loam
TWO-0243	-19.2825	18.9492	20	91.6	3.3	5.1	Sand
TWO-0246	-19.2897	18.7653	30	96.3	1.6	2.1	Sand
TWO-0274	-19.6767	19.9019	11	54	32.1	13.9	Sandy Clay Loam
TWO-0275	-19.6769	20.1131	24	52.8	25.5	21.7	Sandy Clay Loam
TWO-0279	-19.7225	20.4678	25	33.9	39.4	26.8	Clay Loam
TWO-0283	-19.2842	20.5297	19	62.5	20.5	17.1	Sandy Clay Loam
TWO-0285	-19.3814	17.6111	21	77	11.7	11.3	Sandy Loam
TWO-0292	-19.6547	17.65	22	78.8	13.7	7.5	Sandy Loam
TWO-0301	-19.6492	17.2522	30	35.4	29.1	35.5	Clay Loam
TWO-0333	-19.315	17.2011	10	77	6	17	Loamy Sand
TWO-0348	-19.8775	16.8692	20	82	11.2	6.8	Loamy Sand
TWO-0358	-20.2725	16.9239	18	50.3	19.3	30.3	Loam
TWO-0362	-20.1222	16.59	17	85.3	8.5	6.2	Loamy Sand
TWO-0374	-20.0169	17.0361	12	79.4	13.8	6.8	Sandy Loam
TWO-0379	-20.4522	17.2722	15	78.5	10.7	10.8	Sandy Loam
TWO-0391	-20.6836	17.1039	17	93	2.4	3.8	Sand
TWO-0392	-20.7536	16.7503	22	92.2	3.5	4.3	Sand
TWO-0397	-20.5872	17.6361	12	90.1	2.7	7.2	Sand
